# Supplementary material for: A Meta-Analysis of Gender Differences in e-Learners' Self-Efficacy, Satisfaction, Motivation, Attitude, and Performance Across the World
Source: Front Psychol. 2022 May 18;13:897327. doi: 10.3389/fpsyg.2022.897327 (PMC9159470; doi:10.3389/fpsyg.2022.897327)
Supplement: Supplementary file 1 [file Table_1.XLSX]

## Sheet: Sheet1
author	control/male			experiment/female			subgroup
	M	SD	total	M	SD	total
Rezvan Ghoncheh	11.05	3.07	96	10.59	2.74	94	actual knowledge
Rezvan Ghoncheh	7.45	4.44	96	8.13	4.55	94	perceived knowledge
Rezvan Ghoncheh	16.78	7.44	96	18.21	7.73	94	perceived self-confidence
Rezvan Ghoncheh	12.05	3.3	92	15.63	2.97	88	actual knowledge
Rezvan Ghoncheh	8.14	4.02	92	14.07	3.66	88	perceived knowledge
Rezvan Ghoncheh	17.52	7.34	92	25.94	5.81	88	perceived self-confidence
Saiful	32.53	2.544	38	31.22	2.296	32
Huang-Yao Hong	24.81	4.18	27	25.79	6.67	24
Jordi Castilloa	8.36	1.23	61	8.44	1.27	61
Jordi Castilloa	7.12	1.03	44	7.38	1.9	41
James A. Rankin	123.37	17.8	67	124.41	17.3	65
Y.-F. Lan	Performance indicators
Y.-F. Lan	67.06	3.11	20	74.63	4.7	20	PowerPoint presentation
Y.-F. Lan	25	1.79	20	32.94	2.29	20	The appearance of content
Y.-F. Lan	22.5	1.97	20	22.19	2.51	20	The skill of design and completion
Y.-F. Lan	19.56	1.55	20	19.5	3.01	20	The presentation of oral report
Aleksandra Kla_x0001_snja-Mili_x0003_cevic	111.69		100	117.25		340
Ali Aljamal	8.69	0.501	98	14.75	0.501	98
Martina Maněnová	5.92	0.43	85	12.31	0.43	85
Martina Maněnová	144.5	63.72	48	177.2	44.73	49
Luciana Mara Monti Fonseca	56.9	10.72	11	66.63	13.97	10
Yongxia Ding	81.47	6.19	166	84.66	6.83	162	self-learning capacity
Mahnaz Fatemi Aqda	119.32	7.23	28	153.69	10.1	29	creativity
Mahnaz Fatemi Aqda	65.54	4.38	28	81.48	6.31	29	elaboration
Mahnaz Fatemi Aqda	22.04	2.28	28	35.48	2.999	29	originality
Mahnaz Fatemi Aqda	17.86	1.295	28	20.55	1.48	29	fluency
Mahnaz Fatemi Aqda	13.89	0.87	28	16.17	0.821	29	flexibility
Mehran Farajollahia	2.27	0.78	27	2.23	0.75	50	gender difference
Mehran Farajollahia	2.18	0.753	28	3.28	0.62	53	gender difference
Ji Yeon Shina	4.46	1.07	26	5.33	1.2	24	knowledge
Ji Yeon Shina	17.85	5.17	26	20.08	4.38	24	ability
Ji Yeon Shina	5.95	1.94	26	6.66	1.49	24	self-confidence
LORI KUPCZYNSKI	70.91	12.7	11	72.18	12.31	10	learning
LORI KUPCZYNSKI	32.82	5.74	11	33.62	5.17	10	teaching
LORI KUPCZYNSKI	23.26	4.15	11	23.5	4.32	10	social
LORI KUPCZYNSKI	14.82	3.97	11	15.06	4.13	10	cognitive
Francisco J	11.6	2.52	42	15.83	2.52	30
YUH-TYNG CHEN	80.15	5.12	35	87.98	6.39	41
ALIZADEH	6.4533	1.42522	15	8.5333	0.9759	15	English writing
ALIZADEH	11.3467	0.96353	15	11.64	0.66419	15	listening
ALIZADEH	11.7333	0.63095	15	9.44	0.69364	15	speaking
Ansar Siddique	48.37	4.37	8	67.5	8.01	8
Viola Larionova	32.1	2.072	115	55	1.985	148
Viola Larionova	32.1	2.072	115	65.2	1.628	209	average students’ score		It was found that both models
Viola Larionova	65	7.858	115	64.4	10.878	148			(blended and online) of MOOC implementation demonstrated greater learning gains, in comparison with the
Viola Larionova	65	7.858	115	69.3	10.576	209			traditional model.
STEVEN BRADFORD SMITH	12.1	1.76	55	11.93	1.94	55	academic outcomes Lecture 1
STEVEN BRADFORD SMITH	12.96	1.7	48	11.66	2.42	48	academic outcomes Lecture 2
STEVEN BRADFORD SMITH	16.45	2.23	51	15.54	1.97	51	guided instruction intervention 1
STEVEN BRADFORD SMITH	15.33	2.08	54	15.38	1.84	54	guided instruction intervention 2
STEVEN BRADFORD SMITH	11.47	2.94	55	8.79	2.54	55	collaborative discussion intervention 1
STEVEN BRADFORD SMITH	15.46	2.63	58	15	2.61	58	collaborative discussion intervention 2
YONG-CHIL YANG	3.29	0.38	33	3.57	0.37	33	f embedded strategies on promoting the use of self-regulated learning strategies (SRLS) in an online learning environment	performance control strategies; self-instruction and self-monitoring, cognitive strategies; elaboration and organization, and self-efficacy strategies

## Sheet: Sheet2
Author	Title	Journal	Findings
Ghoncheh et al., 2016	Efficacy of Adolescent Suicide Prevention E-Learning Modules for Gatekeepers: A Randomized Controlled Trial	JMIR MENTAL HEALTH	The actual knowledge, perceived knowledge, and perceived self-confidence of gatekeepers in the experimental group improved significantly compared to those in the waitlist control group at posttest, and the effects remained significant at 3-month follow-up.
actual knowledge
perceived knowledge
perceived self-confidence
actual knowledge
perceived knowledge
perceived self-confidence
Saiful et al., 2019	Confronting effect of online teacher and peer feedback on the students' writing performance	Problems on education in the 21st century	The students who experienced having teacher and peer feedback provided through Schoology did not perform better in writing than those who experienced having conventional teacher feedback.
Hong et al., 2020	Advancing third graders' reading comprehension through collaborative Knowledge Building: A comparative study in Taiwan	Computers & Education	Students using the Knowledge Forum technology outperformed their counterparts on the Progress in International Reading Literacy Study reading assessment at the end of the semester especially in higher-level reading comprehension skills.
Castilloa et al., 2018	Basic life support and external defibrillation competences after instruction and at 6 months comparing face-to-face and blended training. Randomised trial	Nurse Education Today	The blended method provides the same or even higher levels of knowledge and skills than standard instruction both immediately after the course and six months later.
James et al., 2011	Can emergency nurses' triage skills be improved by online learning? Results of an experiment	Journal of emergency nursing	The mandatory online tutorial, online discussion, and workplace project increased the registered nurses' preparation for online learning, and these educational methods were successful in transferring triage learning to practice.
Lan et al., 2012	Comparing the social knowledge construction behavioral patterns of problem-based online asynchronous discussion in e/m-learning environments	Computers & Education	In online discussion situations, they could more engage in reflecting thinking,sharing more information, and further facilitating social knowledge construction among group members. Online learners performed better than traditional learners in terms of participation and diversity in knowledge construction behavioral patterns.
PowerPoint presentation
The appearance of content
The skill of design and completion
The presentation of oral report
Aleksandra Kla_x0001_snja-Mili_x0003_cevic	E-Learning personalization based on hybrid recommendation strategy and learning style identification	Computers & Education	The learners using the online technology-Protus could complete a course in less time than learners without it. Protus suggests online learning activities to learners based on their learning style, knowledge and preferences.
Ali Aljamal et al., 2015	Empirical assessment of e-learning on performance in principles of economics	International Review of Economics Education	Results showed no significant difference in performance between treatment and control groups. Furthermore, when looking closely at students’ performance within the treatment group, results indicate that neither the use of online assignments, nor the degree or intensity of their use tends to have significant impact on students’performance.
Martina Maněnová, 2015	Evaluation of e-learning courses using communicative and cooperative tools	Procedia-Social and Behavioral Sciences	The experimental group reached better output knowledge.
Luciana Mara Monti Fonseca et al., 2012	Impact of the use of a digital learning object in the teaching of clinical assessment of preterm infants: a comparative study	Procedia-Social and Behavioral Sciences	The use of digital learning objects, when in line with the pedagogical context of the program, included in the typical practices of the course and used as an auxiliary tool in active learning methods, presents a positive impact in the educational process in nursing.
Ding, & Zhang, 2018	Practice and effectiveness of web-based problem-based learning approach in a large class-size system: A comparative study	Nurse Education in Practice	The examination scores, self-learning capabilities, and satisfaction were significantly higher in the experimental group compared with the control group.
Mahnaz Fatemi Aqda et al., 2011	The comparative effect of computer-aided instruction and traditional teaching on student’s creativity in math classes	Procedia Computer Science	Computer aided instruction was significantly more effective on creativity, elaboration,and originality of students, rather than fluency and flexibility, than traditional teaching of math.
creativity
elaboration
originality
fluency
flexibility
Mehran Farajollahia,& Mahdi Moenikiab, 2010	The compare of self regulated learning strategies between computer - based and print - based learning students	Procedia Social and Behavioral Sciences	The rate of self regulated learning strategies in computer-based group was higher than rate of SRLS in print-based group. Total components among female are more than male both CBT group and PBT group significantly.
male
female
Ji Yeon Shina et al., 2017	The effects of neurologic assessment E-learning in nurses	Nurse Education Today	There were no significant differences in knowledge (U= 270, p= 0.399) and self-confidence (U =241.5, p= 0.171) between the two groups. Nurses in the experimental group showed higher neurologic assessment ability compared with those in the control group (U=199, p =0.028).
knowledge
ability
self-confidence
LORI KUPCZYNSKI	A comparison of traditional and cooperative learning methods in online learning	i-manager’s Journal of Educational Technology	Cooperative learning outcomes were significantly higher than traditional learning outcomes. CL in teaching presence (Mean = 33.62, SD = 5.17) was significantly higher than traditional in teaching presence (Mean = 32.82, SD =5.74). Social and cognitive were not statistically significant (p>.05).
learning
teaching
social
cognitive
Francisco et al., 2014	A web-based e-learning application for wounddiagnosis and treatment	Computer methods and programs in biomedicine	Stu-dents using ePULab gave significantly better (p < 0.01) learning acquisition scores (frompre-test mean 8.27 (SD 1.39) to post-test mean 15.83 (SD 2.52)) than those following traditional lecture-style classes (from pre-test mean 8.23 (SD 1.23) to post-test mean 11.6 (SD2.52)).
YUH-TYNG CHEN, 2012	A study of learning effects on e-learning with interactive thematic video	Journal of educational computing research	The interactive thematic video could offer a better learning performance on e-learning environment.
IMAN ALIZADEH	Challenges of Employing E-Learning for Teaching Language: a case of teaching English in Iran	E-Learning and Digital Media	The experimental group had performed far better than the control group in the writing modality, but the control group had outperformed in the speaking modality. The findings also signalled no significant difference regarding listening skills.
English writing
listening
speaking
Ansar Siddique et al., 2019	Developing Adaptive E-Learning Environment Using Cognitive and Noncognitive Parameters	Journal of Educational Computing Research	The participants using adaptive educational systems exhibit significantly better learning performance than their counterparts of control subgroups.
Viola Larionova et al., 2018	Russian perspectives of online learning technologies in higher education: An empirical study of a MOOC	Comparative & international education	Both models (blended and online) of MOOC implementation demonstrated greater learning gains, in comparison with the traditional model. For engineering and technical disciplines, there was no statistically significant difference between blended or online learning technologies. For the humanities discipline, where the communicative component of the learning process was significant, the blended lear…
STEVEN BRADFORD SMITH	Increasing Access to Teacher Preparation: The Effectiveness of Traditional Instructional Methods in an Online Learning Environment	Journal of Special Education Technology	overall there were no significant differences between learning under the two conditions. That is, student academic outcomes were the same when instruction was delivered in a traditional classroom or through an online learning environment. Some advantage was found to online discussions in contrast to face-to-face discussions. Traditional instructional methods, such as those used in this study, pro…
no difference
YONG-CHIL YANG & EUNMI PARK, 2011	Applying strategies of self-regulation and self-efficacy to the design and evaluation of online learning programs	Journal of educational technology systems	When performance control and cognitive strategies were embedded into learning materials, the use of the participants’ SRLS was improved, but self-efficacy strategies through online discussions among group members did not have an effect on improving the use of their SRLS.

## Sheet: gender diff
Author/year	M	SD	total	M0	SD0	total0	Outcome	mode	data collection	Country	participant	notes
Albert & Johnson, 2011	4.38	1.22	27	4.78	1.57	17	attitude	e-learning course	survey	USA	university
Altawallbeh et al., 2015	3.96	0.79	180	4.01	0.67	65	attitude	e-learning various	survey	Jordan	university
Chu, 2010	4.02	0.56	112	4.08	0.67	178	attitude	e-learning course	survey	China	community college and senior learning center
Chu, 2010	3.57	0.63	112	3.71	0.58	178	attitude	e-learning course	survey	China	community college and senior learning center
Harreiter et al., 2011	3.69	0.1	272	4.25	0.08	320	attitude	e-learning course	survey	Austria	university
Harreiter et al., 2011	3.23	0.09	272	3.94	0.08	320	attitude	e-learning course	survey	Austria	university
Lee et al. (2011).	4.03	0.73	309	4.07	0.54	338	attitude	all diversities of disciplinary fields of the university	e-HO	China	university
Lee et al. (2011).	3.98	0.71	309	4.04	0.56	338	attitude	all diversities of disciplinary fields of the university	e-HO	China	university
Lee et al. (2011).	3.84	0.82	309	3.83	0.74	338	attitude	all diversities of disciplinary fields of the university	e-HO	China	university
Ong, & Lai, 2006	5.55	0.85	89	5.16	1.28	67	attitude	e-learning various	survey	China	company
Ong, & Lai, 2006	5.19	0.9	89	4.6	1.04	67	attitude	e-learning various	survey	China	company
Ong, & Lai, 2006	5.32	0.87	89	4.83	1.13	67	attitude	e-learning various	survey	China	company
Ramírez-Correa et al., 2015	3.85	0.85	201	3.95	0.7	188	attitude	e-learning platform	survey	mixed	university
Ramírez-Correa et al., 2015	4.13	0.82	201	4.3	0.65	188	attitude	e-learning platform	survey	mixed	university
Ramírez-Correa et al., 2015	4.04	0.83	201	4.2	0.8	188	attitude	e-learning platform	survey	mixed	university
Ramírez-Correa et al., 2015	3.22	0.94	201	3.28	0.72	188	attitude	e-learning platform	survey	mixed	university
Vate‑U‑Lan, 2019	4.12	1.18	308	4.34	0.95	299	attitude	e-learning various	survey	mixed	university/secondary
Verma & Dahiya, 2016	3.58	0.39	274	3.64	0.38	286	attitude	ICT learning	survey	India	university
Verma & Dahiya, 2016	3.83	0.25	175	3.86	0.21	169	attitude	ICT learning	survey	India	university
Verma & Dahiya, 2016	3.68	0.32	449	3.72	0.3	455	attitude	ICT learning	survey	India	university
Cuadrado-García, 2010	7.42	1.68	19	6.73	1.46	26	motivation	inter-disciplinary e-learning course	Moodle	mixed	university
Cuadrado-García, 2010	7	2.06	19	6.35	1.55	26	motivation	inter-disciplinary e-learning course	Moodle	mixed	university
Cuadrado-García, 2010	6.68	2.24	19	6.58	1.47	26	motivation	inter-disciplinary e-learning course	Moodle	mixed	university
Cuadrado-García, 2010	7.84	2.09	19	8.23	1.31	26	motivation	inter-disciplinary e-learning course	Moodle	mixed	university
Cuadrado-García, 2010	3.37	2.85	19	2.12	1.7	26	motivation	inter-disciplinary e-learning course	Moodle	mixed	university
Cuadrado-García, 2010	3.47	2.04	19	4.81	2.59	26	motivation	inter-disciplinary e-learning course	Moodle	mixed	university
Cuadrado-García, 2010	6.47	2.19	19	7.12	1.66	26	motivation	inter-disciplinary e-learning course	Moodle	mixed	university
Cuadrado-García, 2010	5.32	2.47	19	4.65	2.86	26	motivation	inter-disciplinary e-learning course	Moodle	mixed	university
Hu & Hui, 2011	5.44	3.05	135	4.07	2.7	60	motivation	e-learning course	online English test	China	university
Marimuthu et al., 2013	4.1	0.71	65	4.23	0.53	43	motivation	online language learning	survey	Malaysia	university
Thayalan, 2012	53.59	3.67	22	52.76	5.47	29	motivation	Online forums	survey	Indonesia	university
Tung & Deng, 2007	6.02	1.39	91	6.22	1.13	82	motivation	a math problem-solving practice program	survey	China	elementary school
Albert & Johnson, 2011	4.19	1.59	27	5.06	1.48	17	performance	e-learning course	survey	USA	university
Cuadrado-García, 2010	24.25	29.65	19	43.34	29.69	30	performance	inter-disciplinary e-learning course	Moodle	mixed	university
Harb, Bakar, & Krish, 2014	42.55	4.49	30	42.77	4.46	70	performance	learning oral skills	preposttests	Jordan	university
Hoogerheide et al., 2016	5.65	2.69	42	5.28	2.59	44	performance	e-learning course		The Netherlands	secondary
Hoogerheide et al., 2016	1.8	1.7	42	1.7	1.63	44	performance	e-learning course		The Netherlands	secondary
Hoogerheide et al., 2016	5.89	2.35	43	5.38	2.67	38	performance	e-learning course		The Netherlands	secondary
Hoogerheide et al., 2016	2.03	1.77	43	1.87	1.59	38	performance	e-learning course		The Netherlands	secondary
Hu & Hui, 2011	4.46	1.2	135	4.8	0.95	60	performance	e-learning course	online English test	China	university
Marimuthu et al., 2013	3.13	0.53	65	3.25	0.69	43	performance	online language learning	survey	Malaysia	university
Marimuthu et al., 2013	3.52	0.79	65	3.67	0.47	43	performance	online language learning	survey	Malaysia	university
Ramírez-Correa et al., 2015	3.43	0.89	201	3.57	0.74	188	performance	e-learning platform	survey	mixed	university
Zhu et al., 2009	3.36	0.57	29	3.17	0.67	61	performance	e-learning course	a written final assessment test	China	university	faculty and students
Zhu et al., 2009	3.52	0.66	29	3.41	0.75	61	performance	e-learning course	a written final assessment test	China	university	faculty and students
Zhu et al., 2009	3.56	0.79	29	3.7	0.58	61	performance	e-learning course	a written final assessment test	China	university	faculty and students
So & Swatman, 2010	3.53	0.59	162	3.28	0.56	313	satisfaction	e-learning various	survey	China	primary and secondary school in-service teachers
Albert & Johnson, 2011	5.07	1.04	27	5.07	1.43	17	satisfaction	e-learning course	survey	USA	university
Albert & Johnson, 2011	4.68	1.33	27	4.82	1.49	17	satisfaction	e-learning course	survey	USA	university
Albert & Johnson, 2011	5.27	0.89	27	5.25	1.1	17	satisfaction	e-learning course	survey	USA	university
Chu, 2010	3.7	0.6	112	3.76	0.54	178	satisfaction	e-learning course	survey	China	community college and senior learning center
Cuadrado-García, 2010	4.21	1.08	19	4.64	0.49	26	satisfaction	inter-disciplinary e-learning course	Moodle	mixed	university
Cuadrado-García, 2010	3.84	0.83	19	4	0.96	26	satisfaction	inter-disciplinary e-learning course	Moodle	mixed	university
Cuadrado-García, 2010	3.16	0.96	19	2.64	1.07	26	satisfaction	inter-disciplinary e-learning course	Moodle	mixed	university
Cuadrado-García, 2010	4.21	0.85	19	4.28	0.74	26	satisfaction	inter-disciplinary e-learning course	Moodle	mixed	university
Cuadrado-García, 2010	2.63	1.16	19	1.88	0.97	26	satisfaction	inter-disciplinary e-learning course	Moodle	mixed	university
Cuadrado-García, 2010	3.95	1.02	19	3.72	1.06	26	satisfaction	inter-disciplinary e-learning course	Moodle	mixed	university
Cuadrado-García, 2010	2.26	0.93	19	2.16	0.99	26	satisfaction	inter-disciplinary e-learning course	Moodle	mixed	university
Cuadrado-García, 2010	3.74	0.93	19	3.72	0.94	26	satisfaction	inter-disciplinary e-learning course	Moodle	mixed	university
Cuadrado-García, 2010	4.05	1.03	19	3.92	1.04	26	satisfaction	inter-disciplinary e-learning course	Moodle	mixed	university
Cuadrado-García, 2010	3.11	0.74	19	2.56	0.92	26	satisfaction	inter-disciplinary e-learning course	Moodle	mixed	university
González-Gómez,2012（global satisfaction)	4.08	1.02	409	4.18	1.03	409	satisfaction	inter-disciplinary e-learning course	Moodle	mixed	university
Hoogerheide et al., 2016	5.36	2.5	42	4.47	2.46	44	satisfaction	e-learning course		The Netherlands	secondary
Hoogerheide et al., 2016	6.98	2.63	42	6.18	2.74	44	satisfaction	e-learning course		The Netherlands	secondary
Hoogerheide et al., 2016	4.36	2.27	42	4.98	2.74	44	satisfaction	e-learning course		The Netherlands	secondary
Hoogerheide et al., 2016	5.82	2.45	42	6.51	2.72	44	satisfaction	e-learning course		The Netherlands	secondary
Hu & Hui, 2011	4.82	1.16	135	5.21	0.9	60	satisfaction	e-learning course	online English test	China	university
Vate‑U‑Lan, 2019	4.38	0.95	308	4.4	0.91	299	satisfaction	e-learning various	survey	mixed	university/secondary
Zhu et al., 2009	3.69	0.9	29	3.54	0.88	61	satisfaction	e-learning course	a written final assessment test	China	university	faculty and students
Baylor & Kim, 2004	2.01	1.12	94	2.36	1.16	218	self-efficacy	MIMIC (Multiple Intelligent Mentors Instructing Collaboratively)		USA	university
Chu, 2010	3.83	1.04	112	3.61	1.02	178	self-efficacy	e-learning course	survey	China	community college and senior learning center
Chu, 2010	3.01	0.57	112	3.07	0.66	178	self-efficacy	e-learning course	survey	China	community college and senior learning center
Harb, Bakar, & Krish, 2014	24.9	4.77	30	25.23	5.58	70	self-efficacy	learning oral skills	preposttests	Jordan	university
Hoogerheide et al., 2016	6.12	1.37	42	5.87	1.28	44	self-efficacy	e-learning course		The Netherlands	secondary
Hoogerheide et al., 2016	5.39	1.19	42	5.28	1.52	44	self-efficacy	e-learning course		The Netherlands	secondary
Hu & Hui, 2011	5.55	0.96	135	5.53	0.86	60	self-efficacy	e-learning course	online English test	China	university
Ong, & Lai, 2006	5.79	0.94	89	5.17	1.12	67	self-efficacy	e-learning various	survey	China	company
